# Supplementary material for: Genetic and epigenetic characterization of posterior pituitary tumors
Source: Acta Neuropathol. 2021 Oct 18;142(6):1025–43. doi: 10.1007/s00401-021-02377-1 (PMC8568760; doi:10.1007/s00401-021-02377-1)
Supplement: Supplementary file 7 — Supplementary file7 (XLSX 12 KB) [file 401_2021_2377_MOESM7_ESM.xlsx]

## Sheet: Tabelle1
Supplementary Table 1 : Summary of selected immunohistochemistry analysis and / or electron microscopy performed by the supplying institutions
STUDY ID	Diagnosis	Clinical Presentation	GFAP	Vimentin	S100	EMA	pan-ceratin	TTF1	MIB1	EM
1	GCT	Recurrence	not available	not available	not available	not available	not available	not available	not available	not available
2	GCT	First surgery	negative	not available	+	not available	not available	not available	0.02	not available
3	GCT	First surgery	negative	not available	negative	not available	not available	not available	not available	not available
4	GCT	First surgery	not available	not available	++	not available	negative	not available	0.02	not available
5	GCT	First surgery	negative	F+	++	F+	negative	not available	not available	not available
6	GCT	First surgery	not available	not available	++	not available	not available	not available	not available	not available
7	GCT	First surgery	negative	+	F+	++	negative	++	0.13	yes
8	GCT	First surgery	negative	+	++	+	negative	++	0.06	not available
9	GCT	not available	not available	not available	not available	not available	not available	not available	not available	not available
10	GCT	First surgery	not available	negative	++	not available	not available	not available	not available	not available
11	GCT	First surgery	not available	not available	F+	not available	not available	not available	not available	not available
12	GCT	First surgery	F+	++	F+	F+	negative	++	not available	not available
13	PITUI	First surgery	F+	++	++	F+	negative	not available	not available	not available
14	PITUI	First surgery	not available	not available	not available	not available	not available	not available	not available	not available
15	PITUI	First surgery	F+	++	++	F+	not available	not available	1-6%	not available
16	PITUI	First surgery	F+	not available	++	F+	not available	++	0.02	not available
17	PITUI	First surgery	F+	++	++		negative	not available	0.01	not available
18	PITUI	First surgery	++	++	++	F+	not available	++	0.01	not available
19	PITUI	not available	not available	not available	not available	not available	not available	not available	not available	not available
20	PITUI	Recurrence	not available	not available	not available	not available	not available	not available	not available	not available
21	PITUI	First surgery	+	++	++	++	F+	+	0.01	not available
22	PITUI	First surgery	++	not available	++	++	not available	++	0.06	not available
23	PITUI	First surgery	negative	not available	+	not available	not available	not available	0.03	yes
24	PITUI	First surgery	+	+	F+	not available	+	not available	0.03	yes
25	PITUI	First surgery	negative	not available	+	negative	not available	not available	0.02	yes
26	PITUI	First surgery	F+	++	++	+	not available	not available	0.03	not available
27	SCO	not available	negative	++	F+	negative	negative	not available	0.02	not available
28	SCO	First surgery	negative	++	++	negative	negative	++	0.03	not available
29	SCO	First surgery	negative	++	++	F+	not available	++	0.02	not available
30	SCO	First surgery	not available	++	++	F+	not available	not available	10-15%	not available
31	SCO	First surgery	not available	not available	not available	not available	not available	++	not available	not available
32	SCO	First surgery	not available	not available	not available	not available	not available	++	not available	not available
33	SCO	Recurrence	not available	not available	++	not available	not available	++	not available	yes
34	SCO	Recurrence	negative	+	+	++	F+	++	0.16	not available
35	SCO	First surgery	negative	++	+	+	negative	++	0.06	yes
36	SCO	Recurrence	not available	not available	+	+	not available	++	not available	not available
37	SCO	First surgery	negative	not available	+	negative	not available	+	not available	yes
38	SCO	Recurrence	negative	F+	F+	F+	negative	++	15-20%	not available
39	SCO	Recurrence	not available	++	not available	F+	not available	++	0.06	not available
40	SCO	First surgery	F+	++	F+	F+	F+	not available	0.05	not available
41	SCO	Recurrence	F+	++	++	++	++	not available	not available	yes
42	SCO	First surgery	negative	++	negative	++	++	not available	low	yes
43	SCO	Recurrence	negative	++	++	not available	negative	++	0.11	not done
44	SCO	First surgery	negative	++	++	++	negative	++	0.03	not available
45	SCO	Recurrence	negative	++	+	negative	F+	++	0.1	not available
46	SCO	First surgery	negative	++	negative	not available	negative	++	0.05	not available
47	SCO	First surgery	negative	not available	negative	not available	negative	not available	0.02	not available
