# Supplementary material for: Genetic and epigenetic characterization of posterior pituitary tumors
Source: Acta Neuropathol. 2021 Oct 18;142(6):1025–43. doi: 10.1007/s00401-021-02377-1 (PMC8568760; doi:10.1007/s00401-021-02377-1)
Supplement: Supplementary file 9 — Supplementary file9 (XLSX 15 KB) [file 401_2021_2377_MOESM9_ESM.xlsx]

## Sheet: SNV data
Supplementary Table 3. Likely pathogenic single nucleotide variants and indels identified in the 37 posterior pituitary tumors studied by targeted next-generation sequencing.
Study ID	Chromosome	Position	Reference allele	Variant allele	Gene	Amino acid variant	cDNA variant	Transcript ID	Function	Exonic Function	Tumor coverage	Tumor mutant allele frequency	Alternate variant annotation
13	chr17	29683508	C	G	NF1	p.S2549*	c.7646C>G	NM_001042492	exonic	stopgain	356	33%	NF1:NM_000267:exon51:c.7583C>G:p.S2528*,NF1:NM_001042492:exon52:c.7646C>G:p.S2549*
13	chr17	29557255	TTATTGTTTCTATGTCTATATAGG	T	NF1	p.R997fs	c.2991delG	NM_001042492	exonic	frameshift deletion	135	29%	NF1:NM_000267:exon23:c.2991delG:p.R997fs,NF1:NM_001042492:exon23:c.2991delG:p.R997fs
1	none identified
2	none identified
3	none identified
15	chr8	38274849	G	T	FGFR1	p.N546K	c.1638C>A	NM_023110	exonic	nonsynonymous SNV	850	33%	FGFR1:NM_001174066:exon11:c.1371C>A:p.N457K,FGFR1:NM_023105:exon11:c.1371C>A:p.N457K,FGFR1:NM_023106:exon11:c.1365C>A:p.N455K,FGFR1:NM_001174063:exon12:c.1632C>A:p.N544K,FGFR1:NM_001174065:exon12:c.1632C>A:p.N544K,FGFR1:NM_015850:exon12:c.1632C>A:p.N544K,FGFR1:NM_023110:exon12:c.1638C>A:p.N546K,FGFR1:NM_001174064:exon13:c.1608C>A:p.N536K,FGFR1:NM_001174067:exon13:c.1731C>A:p.N577K
15	chr2	25470992	TG	T	DNMT3A	p.P256fs	c.768delC	NM_175629	exonic	frameshift deletion	1052	22%	DNMT3A:NM_153759:exon3:c.201delC:p.P67fs,DNMT3A:NM_022552:exon7:c.768delC:p.P256fs,DNMT3A:NM_175629:exon7:c.768delC:p.P256fs
15	chr5	1295228	G	A	TERT	-	c.-124C>T	NM_198253	upstream	promoter region SNV	1227	19%	TERT:NM_198253:upstream:c.-124C>T
18	none identified
28	none identified
5	none identified
6	none identified
20	none identified
33	chr22	24143281	CG	C	SMARCB1	p.A163fs	c.487delG	NM_001317946	exonic	frameshift deletion	146	32%	SMARCB1:NM_001317946:exon4:c.487delG:p.A163fs
35	none identified
22	chr11	119148892	A	G	CBL	p.Y371C	c.1112A>G	NM_005188	exonic	nonsynonymous SNV	579	10%	CBL:NM_005188:exon8:c.1112A>G:p.Y371C
23	none identified
24	chr8	38274849	G	C	FGFR1	p.N546K	c.1638C>G	NM_023110	exonic	nonsynonymous SNV	361	33%	FGFR1:NM_001174066:exon11:c.1371C>G:p.N457K,FGFR1:NM_023105:exon11:c.1371C>G:p.N457K,FGFR1:NM_023106:exon11:c.1365C>G:p.N455K,FGFR1:NM_001174063:exon12:c.1632C>G:p.N544K,FGFR1:NM_001174065:exon12:c.1632C>G:p.N544K,FGFR1:NM_015850:exon12:c.1632C>G:p.N544K,FGFR1:NM_023110:exon12:c.1638C>G:p.N546K,FGFR1:NM_001174064:exon13:c.1608C>G:p.N536K,FGFR1:NM_001174067:exon13:c.1731C>G:p.N577K
25	chr11	533874	T	C	HRAS	p.Q61R	c.182A>G	NM_001130442	exonic	nonsynonymous SNV	1394	35%	HRAS:NM_001130442:exon3:c.182A>G:p.Q61R,HRAS:NM_005343:exon3:c.182A>G:p.Q61R,HRAS:NM_176795:exon3:c.182A>G:p.Q61R
7	none identified, but low sequencing coverage
8	none identified, but low sequencing coverage
40	none identified
26	chr5	1295228	G	A	TERT	-	c.-124C>T	NM_198253	upstream	promoter region SNV	1804	26%	TERT:NM_198253:upstream:c.-124C>T
26	chr11	533875	G	T	HRAS	p.Q61K	c.181C>A	NM_001130442	exonic	nonsynonymous SNV	1647	31%	HRAS:NM_001130442:exon3:c.181C>A:p.Q61K,HRAS:NM_005343:exon3:c.181C>A:p.Q61K,HRAS:NM_176795:exon3:c.181C>A:p.Q61K
10	none identified
11	chr2	25461997	A	C	DNMT3A	p.R803fs	c.2408+2T>G	NM_175629	splicing	splice site	261	24%	DNMT3A:NM_001320893:exon15:c.1952+2T>G;NM_153759:exon16:c.1841+2T>G;NM_022552:exon20:c.2408+2T>G;NM_175629:exon20:c.2408+2T>G
12	none identified
45	chr22	41513503	TGG	T	EP300	p.M136fs	c.408_409del	NM_001429	exonic	frameshift deletion	218	57%	EP300:NM_001429:exon2:c.408_409del:p.M136fs
46	none identified
47	none identified
29	chr8	38272308	T	C	FGFR1	p.K656E	c.1966A>G	NM_023110	exonic	nonsynonymous SNV	527	37%	FGFR1:NM_001174066:exon13:c.1699A>G:p.K567E,FGFR1:NM_023105:exon13:c.1699A>G:p.K567E,FGFR1:NM_023106:exon13:c.1693A>G:p.K565E,FGFR1:NM_001174063:exon14:c.1960A>G:p.K654E,FGFR1:NM_001174065:exon14:c.1960A>G:p.K654E,FGFR1:NM_015850:exon14:c.1960A>G:p.K654E,FGFR1:NM_023110:exon14:c.1966A>G:p.K656E,FGFR1:NM_001174064:exon15:c.1936A>G:p.K646E,FGFR1:NM_001174067:exon15:c.2059A>G:p.K687E
30	chr19	4117551	A	T	MAP2K2	p.F57I	c.169T>A	NM_030662	exonic	nonsynonymous SNV	1158	39%	MAP2K2:NM_030662:exon2:c.169T>A:p.F57I
30	chr10	89624212	CACAGGCTCCCAGACATGACAGCCATCATCA	C	PTEN	p.0?	c.-14_+16del	NM_000314	exonic	frameshift deletion	844	38%	PTEN:NM_000314:wholegene
31	chr17	29528157	C	T	NF1	p.H389Y	c.1165C>T	NM_001042492	exonic	nonsynonymous SNV	141	39%	NF1:NM_000267:exon10:c.1165C>T:p.H389Y,NF1:NM_001042492:exon10:c.1165C>T:p.H389Y,NF1:NM_001128147:exon10:c.1165C>T:p.H389Y
34	chr7	148508728	A	T	EZH2	p.Y646N	c.1936T>A	NM_004456	exonic	nonsynonymous SNV	256	48%	EZH2:NM_001203249:exon15:c.1768T>A:p.Y590N,EZH2:NM_152998:exon15:c.1804T>A:p.Y602N,EZH2:NM_001203247:exon16:c.1921T>A:p.Y641N,EZH2:NM_001203248:exon16:c.1894T>A:p.Y632N,EZH2:NM_004456:exon16:c.1936T>A:p.Y646N
34	chr11	119155731	C	A	CBL	p.P495Q	c.1484C>A	NM_005188	exonic	nonsynonymous SNV	185	92%	CBL:NM_005188:exon10:c.1484C>A:p.P495Q
36	none identified
37	none identified
38	none identified
39	chr7	140453136	A	T	BRAF	p.V600E	c.1799T>A	NM_004333	exonic	nonsynonymous SNV	763	35%	BRAF:NM_004333:exon15:c.1799T>A:p.V600E
39	chr17	7578196	A	T	TP53	p.V218E	c.653T>A	NM_000546	exonic	nonsynonymous SNV	1044	13%	TP53:NM_001126115:exon2:c.257T>A:p.V86E,TP53:NM_001126116:exon2:c.257T>A:p.V86E,TP53:NM_001126117:exon2:c.257T>A:p.V86E,TP53:NM_001276697:exon2:c.176T>A:p.V59E,TP53:NM_001276698:exon2:c.176T>A:p.V59E,TP53:NM_001276699:exon2:c.176T>A:p.V59E,TP53:NM_001126118:exon5:c.536T>A:p.V179E,TP53:NM_000546:exon6:c.653T>A:p.V218E,TP53:NM_001126112:exon6:c.653T>A:p.V218E,TP53:NM_001126113:exon6:c.653T>A:p.V218…
41	chr7	140453136	A	T	BRAF	p.V600E	c.1799T>A	NM_004333	exonic	nonsynonymous SNV	620	32%	BRAF:NM_004333:exon15:c.1799T>A:p.V600E
41	chr2	25457176	G	A	DNMT3A	p.P904L	c.2711C>T	NM_175629	exonic	nonsynonymous SNV	340	32%	DNMT3A:NM_153759:exon19:c.2144C>T:p.P715L,DNMT3A:NM_022552:exon23:c.2711C>T:p.P904L,DNMT3A:NM_175629:exon23:c.2711C>T:p.P904L
41	chr12	49438247	CA	C	KMT2D	p.V1674fs	c.5021delT	NM_003482	exonic	frameshift deletion	391	5%	KMT2D:NM_003482:exon20:c.5021delT:p.V1674fs
42	chr2	178098808	CTCT	C	NFE2L2	p.78_79del	c.234_236del	NM_006164	exonic	nonframeshift deletion	413	33%	NFE2L2:NM_001145412:exon2:c.186_188del:p.62_63del,NFE2L2:NM_001145413:exon2:c.186_188del:p.62_63del,NFE2L2:NM_001313900:exon2:c.186_188del:p.62_63del,NFE2L2:NM_001313901:exon2:c.186_188del:p.62_63del,NFE2L2:NM_001313902:exon2:c.234_236del:p.78_79del,NFE2L2:NM_001313904:exon2:c.5_7del:p.2_3del,NFE2L2:NM_006164:exon2:c.234_236del:p.78_79del
42	chr11	533303	G	A	HRAS	p.P169L	c.506C>T	NM_176795	exonic	nonsynonymous SNV	157	55%	HRAS:NM_176795:exon5:c.506C>T:p.P169L
43	chr16	3860626	G	GAAGTATT	CREBBP	p.S318_V319delins*	c.952_953insAATACTT	NM_004380	exonic	stopgain	523	38%	CREBBP:NM_001079846:exon3:c.952_953insAATACTT:p.S318_V319delins*,CREBBP:NM_004380:exon3:c.952_953insAATACTT:p.S318_V319delins*
