# Supplementary material for: Genetic and epigenetic characterization of posterior pituitary tumors
Source: Acta Neuropathol. 2021 Oct 18;142(6):1025–43. doi: 10.1007/s00401-021-02377-1 (PMC8568760; doi:10.1007/s00401-021-02377-1)
Supplement: Supplementary file 10 — Supplementary file10 (XLSX 20 KB) [file 401_2021_2377_MOESM10_ESM.xlsx]

## Sheet: GranularvsNormal
Supplementary Table 4. Summary of differentially methylated regions anlysis with annotations, comparison Granular group vs normal pituitary posterior lobe
Gene	Categorization of DMR	Possible consequence for Gene Expression	Relation_to_UCSC_CpG_Island	no.cpgs	Mean beta difference	Reactome ID	Reactome Term	GO ID	GO Term	coord_of_DMR	UCSC_CpG_Islands_Name	Comment
NEAT1	Body	Unknown	S_Shelf	16	-0.212497	NA	NA	NA	NA	chr11:65194933-65198137	chr11:65190824-65191058
CHKB;CPT1B	Body;TSS1500,TSS200	Unknown; Likely inhibitory	Island	15	0.210234	R-HSA-1483257; R-HSA-8978868	Phospholipid metabolism; Fatty acid metabolism	GO:0006629;GO:0006631	Lipid metabolic process; Fatty acid metabolic process	chr22:51016501-51017723	chr22:51016253-51017021	The genes CHKB and CPT1B are adjacent on chromosome 22 and read-through transcripts are expressed that include exons from both loci. The read-through transcripts are candidates for nonsense-mediated mRNA decay (NMD) and are unlikely to express proteins.
MIR21;VMP1	TSS200	Likely Inhibitory	Open Sea	11	-0.247057	NA	NA	GO:0043409; GO:0000045	negative regulation of MAPK cascade;Autophagosome assembly	chr17:57915665-57918682
FBXL16	5'UTR, Body	Unknown	Island	9	-0.207892	R-HSA-983168	Antigen processing: Ubiquitination & Proteasome degradation	GO:0000209	protein polyubiquitination	chr16:744328-746132	chr16:743924-745943
ATP1A2	TSS1500	Likely Inhibitory	Open Sea	6	0.20724	R-HSA-382551	Transport of small molecules	GO:0001504	neurotransmitter uptake	chr1:160084263-160085568
WWP2	TSS1500	Likely Inhibitory	OpenSea	6	0.236964	R-HSA-6807070/R-HSA-9012852	PTEN Regulation/Signaling by NOTCH3	GO:0010629/GO:0016567	Negative regulation of gene expression/protein ubiquitination	chr16:69958189-69958964
MARK2	3'UTR, 1stExon	Possibly Inhibitory	S_Shore	5	0.20319	NA	NA	GO:0016055	Wnt signaling pathway	chr11:63676370-63677197	chr11:63676319-63676649
YJEFN3	Body	Unknown	Island	5	0.261923	NA	NA	GO:0008593	regulation of Notch signaling pathway	chr19:19639568-19640075	chr19:19639552-19639788
AP5Z1	Enhancer	Possibly Inhibitory	Island	5	0.225176	NA	NA	GO:0000724	double-strand break repair via homologous recombination	chr7:4832112-4832535	chr7:4832111-4832481
AGAP3	Body	Unknown	Island	4	0.207383	NA	NA	GO:0034614	cellular response to reactive oxygen species	chr7:150822655-150823386	chr7:150822654-150823387
DLX6-AS1	Body	Unknown	N_Shore	4	0.232541	NA	NA	NA	NA	chr7:96622204-96622709	chr7:96631383-96631800
FBRSL1	Body	Unknown	Island	4	0.203805	NA	NA	NA	NA	chr12:133158310-133159939	chr12:133159225-133160576
ELF1	TSS200	Likely Inhibitory	Open Sea	4	-0.319021	R-HSA-73857	RNA polymerase II transcription	GO:0006357	regulation of transcription by RNA polymerase II	chr13:41593385-41593582
PALD1	5'UTR	Possibly Inhibitory	Open Sea	3	-0.217145	NA	NA	GO:0035335	peptidyl-tyrosine dephosphorylation	chr10:72254314-72254335		Phantom: low-CpG:71924294-71924369
E2F2	Body	Unknown	N_Shore	3	-0.260339	R-HSA-69278	Cell Cycle, Mitotic	GO:0006357	regulation of transcription by RNA polymerase II	chr1:23854847-23855149	chr1:23857033-23858089
ZFHX4	TSS1500	Likely Inhibitory	S_Shore	3	-0.201374	NA	NA	GO:0006357	regulation of transcription by RNA polymerase II	chr8:77596069-77596382	chr8:77594255-77594860
KIAA1529	Body	Unknown	Island	3	0.205212	NA	NA	NA	NA	chr9:100070007-100070423	chr9:100069890-100070351
HOXA3	3'UTR	Unknown	S_Shore	2	0.218045	R-HSA-1266738	Developmental Biology	GO:0071837	HMG box domain binding	chr7:27157818-27157855	chr7:27154999-27155426
LDLRAP1	3'UTR	Unknown	Open sea	2	0.216543	R-HSA-382551	Homo sapiens: Transport of small molecules	GO:0031623	receptor internalization	chr1:25893405-25893735
MED1	3'UTR	Unknown	S_Shelf	2	-0.224999	R-HSA-9006931	Signaling by Nuclear Receptors	GO:0006357	regulation of transcription by RNA polymerase II	chr17:37560925-37561101	chr17:37557366-37558982
PTBP1	3'UTR	Unknown	N_Shelf	2	0.227565	R-HSA-9006934	Signaling by Receptor Tyrosine Kinases	GO:0000381	regulation of alternative mRNA splicing, via spliceosome	chr19:802198-802989	chr19:804218-806663	DMPs cg08047290, cg02798295 fall in CpG island
STK11	3'UTR, Body	Unknown	N_Shore	2	-0.200829	R-HSA-3700989/R-HSA-165159	Transcriptional Regulation by TP53/MTOR signalling	GO:0004674	protein serine/threonine kinase activity	chr19:1192342-1192499	chr19:1194461-1194863
ABRACL	5'UTR	Possibly Inhibitory	S_Shore	2	-0.206426	NA	NA	GO:0032970	regulation of actin filament-based process	chr6:139351113-139351197	chr6:139349955-139350740	RDMR
CD82	5'UTR	Possibly Inhibitory	S_Shelf	2	-0.231017	NA	NA	GO:0005887	integral component of plasma membrane	chr11:44590889-44591098	chr11:44586602-44587404
CSRNP1	5'UTR	Possibly Inhibitory	S_Shore	2	-0.205058	NA	NA	GO:0006357	regulation of transcription by RNA polymerase II	chr3:39188656-39188743	chr3:39186524-39186730
DAAM2	5'UTR	Possibly Inhibitory	S_Shore	2	0.204551	NA	NA	GO:0016055	Wnt signaling pathway	chr6:39769426-39769542	chr6:39760066-39760426
CD53	5'UTR, 1st Exon	Possibly Inhibitory	Open Sea	2	-0.248242	R-HSA-6798695	Neutrophil degranulation	GO:0007165	signal transduction	chr1:111415781-111416181		Phantom: low-CpG:111217282-111217326
ACOT7	Body	Unknown	N_Shelf	2	0.204355	R-HSA-556833	Metabolism of lipids	GO:0006629	lipid metabolic process	chr1:6336519-6336711	chr1:6339948-6340268
CUX1	Body	Unknown	Open sea	2	0.237933	R-HSA-1226099	Signaling by FGFR in disease	GO:0000977	RNA polymerase II transcription regulatory region sequence-specific DNA binding	chr7:101579929-101579936
GMDS	Body	Unknown	Island	2	0.202612	R-HSA-446203	Asparagine N-linked glycosylation	GO:0007219	Notch signaling pathway	chr6:1624386-1624442	chr6:1624185-1625468
GRIN2A	Body	Unknown	Open Sea	2	0.249798	R-HSA-112314	Neurotransmitter receptors and postsynaptic signal transmission	GO:2000310	regulation of NMDA receptor activity	chr16:10208417-10208426	Open Sea
IQSEC1	Body	Unknown	Open Sea	2	0.211403	NA	NA	GO:0030036	actin cytoskeleton organization	chr3:12979917-12980202
LRP1	Body	Unknown	Open Sea	2	0.218879	R-HSA-372790	Signaling by GPCR	GO:0007205	protein kinase C-activating G protein-coupled receptor signaling pathway	chr12:57529389-57530100
LYST	Body	Unknown	Open Sea	2	-0.254098	NA	NA	GO:0007040	lysosome organization	chr1:236046939-236047034
RBMS1	Body	Unknown	N_Shore	2	0.200794	NA	NA	GO:0006260	DNA replication	chr2:161348665-161348781	chr2:161349223-161350371
RGS6	Body	Unknown	Open Sea	2	-0.229022	R-HSA-372790	Signaling by GPCR	GO:0007186	G protein-coupled receptor signaling pathway	chr14:72943461-72943540
SLC39A11	Body	Unknown	Open Sea	2	-0.233412	NA	NA	GO:0006811	ion transport	chr17:70723227-70723386
SLC47A1	Body	Unknown	OpenSea	2	-0.235676	R-HSA-382551	Transport of small molecules	NA	NA	chr17:19450271-19450343
SLFN12L	Body	Unknown	Open Sea	2	0.318723	NA	NA	NA	NA	chr17:33842255-33842301
SOD2	Body	Unknown	N_Shore	2	-0.225571	R-HSA-2262752	Cellular responses to stress	GO:0001836	release of cytochrome c from mitochondria	chr6:160112604-160112632	chr6:160113557-160114863	RDMR
USP35	Body	Unknown	Island	2	0.228873	NA	NA	GO:0016579	protein deubiquitination	chr11:77907332-77907656	chr11:77907211-77908088	DMPs also in the TSS1500 of this gene
ZMIZ1	Body	Unknown	Open sea	2	0.214427	NA	NA	GO:0060395	SMAD protein signal transduction	chr10:80981119-80981129
FAM60A	TSS1500	Likely Inhibitory	S_Shelf	2	-0.308153	NA	NA	GO:0008284/GO:0045596	positive regulation of cell population proliferation/ negative regulation of cell differentiation	chr12:31476479-31476565	chr12:31476717-31479466	DMP cg15088892 falls in CpG island
SLC8A1	TSS1500	Likely Inhibitory	Open Sea	2	-0.202708	R-HSA-425407	SLC-mediated transmembrane transport	GO:0006811	ion transport	chr2:40658891-40658918
ZBTB7C	TSS1500	Likely Inhibitory	Open Sea	2	-0.204319	NA	NA	GO:0006357	regulation of transcription by RNA polymerase II	chr18:45663510-45664130
CCR4	TSS200	Likely Inhibitory	Open Sea	2	-0.256407	R-HSA-372790	Signaling by GPCR	GO:0007186	G protein-coupled receptor signaling pathway	chr3:32993063-32993165
CNRIP1	Body	Unknown	N_Shore	2	0.205317	NA	NA	GO:0031718	type 1 cannabinoid receptor binding	chr2:68545960-68545995	chr2:68546339-68547111
DYSF	Body	Unknown	Open Sea	2	0.208173	R-HSA-397014	Muscle contraction	GO:0005509	calcium ion binding	chr2:71823484-71823517
LINC-PINT	Unknown	Unknown	N_Shore	2	-0.216464	NA	NA	NA	NA	chr7:130793551-130793732	chr7:130794689-130795032	long intergenic non-protein coding RNA, p53 induced transcript
PCED1B	Unknown	Unknown	Open Sea	2	-0.212057	NA	NA	GO:0005515	protein binding	chr12:47479795-47479939		DMR
RP11-385D13.1	LincRNA	Unknown	Open Sea	2	0.231214	NA	NA	NA	NA	chr17:15522876-15522897
not associated with a gene	not associated with a gene	NA	Open Sea	2	0.248401	NA	NA	NA	NA	chr2:33050369-33050475
not associated with a gene	not associated with a gene	NA	S_Shore	3	0.236127	NA	NA	NA	NA	chr5:42953543-42954090	chr5:42951076-42952410
not associated with a gene	not associated with a gene	NA	S_Shore	5	-0.23759	NA	NA	NA	NA	chr11:69519845-69520418	chr11:69517840-69519929
not associated with a gene	not associated with a gene	NA	Open Sea	2	0.202866	NA	NA	NA	NA	chr1:203444518-203444536
not associated with a gene	not associated with a gene	NA	N_Shore	2	-0.236256	NA	NA	NA	NA	chr19:1102627-1102675	chr19:1103722-1105758
not associated with a gene	not associated with a gene	NA	Open Sea	2	0.221151	NA	NA	NA	NA	chr5:126054138-126054151
not associated with a gene	not associated with a gene	NA	Open Sea	2	-0.22148	NA	NA	NA	NA	chr11:39689583-39689828
not associated with a gene	not associated with a gene	NA	Open Sea	2	0.216552	NA	NA	NA	NA	chr2:106184688-106184698
not associated with a gene	not associated with a gene	NA	Open Sea	2	-0.228558	NA	NA	NA	NA	chr7:98311382-98311436
not associated with a gene	not associated with a gene	NA	Island	2	0.204928	NA	NA	NA	NA	chr14:35838240-35838413	chr14:35838239-35838628
not associated with a gene	not associated with a gene	NA	Open Sea	2	-0.202482	NA	NA	NA	NA	chr2:55360999-55361310
not associated with a gene	not associated with a gene	NA	Open Sea	2	-0.20492	NA	NA	NA	NA	chr8:81830961-81831079
not associated with a gene	not associated with a gene	NA	Open Sea	2	-0.207352	NA	NA	NA	NA	chr17:75830718-75830800
not associated with a gene	not associated with a gene	NA	Island	6	-0.232807	NA	NA	NA	NA	chr14:57277739-57278729	chr14:57278069-57278287
AC007796.1	Noncoding	NA	N_Shore	2	-0.288497	NA	NA	NA	NA	chr19:31846367-31847167	chr19:31847946-31848209
AC131097.3	Noncoding	NA	Open Sea	2	-0.219771	NA	NA	NA	NA	chr2:242908131-242908218
RP11-554D14.6	LincRNA	Unknown	S_Shore	2	0.269042	NA	NA	NA	NA	chr12:108239470-108239646	chr12:108237437-108238721
RP11-1094M14.8, SLFN12L	Body	Unknown	Open Sea	2	0.224104	NA	NA	NA	NA	chr17:33825172-33825374
