# Supplementary material for: Genetic and epigenetic characterization of posterior pituitary tumors
Source: Acta Neuropathol. 2021 Oct 18;142(6):1025–43. doi: 10.1007/s00401-021-02377-1 (PMC8568760; doi:10.1007/s00401-021-02377-1)
Supplement: Supplementary file 11 — Supplementary file11 (XLSX 12 KB) [file 401_2021_2377_MOESM11_ESM.xlsx]

## Sheet: Tabelle1
Supplementary Table 5. Summary of differentially methylated regions analysis with annotations, comparison MAPK/PI3K group vs normal pituitary posterior lobe
Gene	categorization of DMR	Possible consequence for Gene Expression	Mean beta difference	Reactome ID	Reactome Term	GO ID	GO Term	coord	no.cpgs	UCSC_CpG_Islands_Name	Relation_to_UCSC_CpG_Island	Comment
LRRC27	Body	Unknown	-0.216147	NA	NA	GO:0005515	protein binding	chr10:134150451-134150760	7	chr10:134165143-134166313	N_Shore
ADAMTS17	Body	Unknown	-0.200544	R-HSA-3781865	Homo sapiens: Diseases of glycosylation	GO:0006508	proteolysis	chr15:100654734-100654807	3		Open Sea
TNFSF4	TSS200	Likely Inhibitory	-0.212931	R-HSA-5669034	TNFs bind their physiological receptor	GO:0033209	tumor necrosis factor-mediated signaling pathway	chr1:173176362-173176523	4		Open Sea
ACOT7	Body	Unknown	0.228375	R-HSA-556833	Metabolism of lipids	GO:0006629	lipid metabolic process	chr1:6336519-6336711	2	chr1:6339948-6340268	N_Shelf	Enhancer: True
LHPP	Body	Unknown	-0.216071	R-HSA-15869	Metabolism of nucleotides	GO:0006796	phosphate-containing compound metabolic process	chr10:126182012-126182324	2		Open Sea
SLC38A10	Body	Unknown	0.213904	NA	NA	GO:0003333	amino acid transmembrane transport	chr17:79251255-79251354	3		Open Sea
FAM129C	Body	Unknown	0.212097	NA	NA	GO:0005515	protein binding	chr19:17664088-17664484	2	chr19:17666192-17666978	N_Shelf
TBX3	1st Exon	Possibly Inhibitory	-0.227304	NA	NA	GO:0007417/GO:0001708	central nervous system development/cell fate specification	chr12:115118777-115118806	2	chr12:115120774-115122945	N_Shore	DMP in TSS200 too, CDMR
DLGAP1	1st Exon, Body	Possibly Inhibitory	-0.203208	R-HSA-6794362	Protein-protein interactions at synapses	GO:0007268	chemical synaptic transmission	chr18:3773224-3773774	2	chr18:3771354-3771571	S_Shore	DMP in TSS1500 too
SUSD4	Body	Unknown	-0.224162	NA	NA	GO:0030449	regulation of complement activation	chr1:223407010-223407095	2		Open Sea
CATSPER4	Body	Unknown	0.20664	R-HSA-1474165	Reproduction	GO:0098655	cation transmembrane transport	chr1:26527909-26527928	2		Open Sea
PALLD	5'UTR	Possibly Inhibitory	0.216653	NA	NA	GO:0007411	axon guidance	chr4:169799087-169799308	2	chr4:169799086-169799625	Island
not associated with a gene	not associated with a gene		-0.226597	NA	NA	NA	NA	chr17:63225020-63225392	3
not associated with a gene	not associated with a gene		-0.217348	NA	NA	NA	NA	chr2:45173499-45173548	2
not associated with a gene	not associated with a gene		-0.200106	NA	NA	NA	NA	chr11:119630144-119630362	2
RP11-554D14.6	LincRNA		0.210104	NA	NA	NA	NA	chr12:108239470-108239646	2	chr12:108237437-108238721	N_Shore
