# Supplementary material for: Genetic and epigenetic characterization of posterior pituitary tumors
Source: Acta Neuropathol. 2021 Oct 18;142(6):1025–43. doi: 10.1007/s00401-021-02377-1 (PMC8568760; doi:10.1007/s00401-021-02377-1)
Supplement: Supplementary file 12 — Supplementary file12 (XLSX 11 KB) [file 401_2021_2377_MOESM12_ESM.xlsx]

## Sheet: CNV data
Supplementary Table 6. Chromosomal copy number aberrations identified in the 37 posterior pituitary tumors studied by targeted next-generation sequencing.
Study ID	Chromosomal gains	Chromosomal losses	Focal amplifications	Focal deep deletions
13	7q	distal 11q	none	none
1	none	none	none	none
2	none	none	none	none
3	none	2, 10, 15q	none	none
15	none	none	none	none
18	none	9	none	none
28	none	none	none	none
5	none	none	none	none
6	none	1p	none	none
20	5, distal 6p	1p, 14q, 22q	none	none
33	1q	1p, interstitial 7q, 13q, 14q	none	none
35	none	proximal 9q	none	none
22	1, 2, 3, 4, 5, 6, 7, 8, 11, 14q, 16, 17, 18, 19, 20, 22q	none	none	none
23	4, 5, 7, 16	none	none	none
24	none	none	none	none
25	none	none	none	none
7	none	none	none	none
8	none	none	none	none
40	none	9, 14q	none	none
26	none	none	none	none
10	none	none	none	none
11	none	none	none	none
12	none	none	none	none
45	none	1, 2, 3, 6, 8, 9, 10, 11, 13q, 15q, 17, 18, 21q, 22q	none	none
46	5	8, 9, 13q, 15q, 18	none	none
47	none	1p, 2, 4, 6, 10, 13q, 14q, 18, 21q, 22q	none	none
29	none	none	none	none
30	none	none	none	none
31	4	interstitial 2q, distal 6q, distal 9p, proximal 13q, distal 16q, interstitial 18q	none	none
34	1q, distal 3q, 22q	1p, 11, 15, 18	none	none
36	distal 3q, potions of 7	1p, 4p, 6q, distal 12q, 13, 18, distal 19p	none	none
37	none	none	none	none
38	1q, interstitial 12q	1p, 7, 9, 13, distal 14q, 18	none	none
39	none	1p, 2, distal 10q, 11p, interstitial 15q, 18, 22, proximal Xp, Xq	none	none
41	3q, 5, 6	none	none	none
42	none	none	none	none
43	1q, distal 9p	1p, 6q, 14, distal 19p, X	none	none
